# Supplementary material for: Genome-wide association study of primary open-angle glaucoma in continental and admixed African populations
Source: Hum Genet. Author manuscript; Available in PMC 2019 Sep 21. (PMC6754628; doi:10.1007/s00439-018-1943-7)
Supplement: 1 [file NIHMS1049407-supplement-1.xlsx]

## Sheet: Appendix 1
Appendix 1 study group members	collaborators
GIGA study Group
	Neema Kanyaro	Department of Ophthalmology Muhimbili University of Health and Allies Sciences, Dar es Salaam
	Cyprian Ntomoka	Department of Ophthalmology, Comprehensive Community Based Rehabilitation in Tanzania (CCBRT) Hospital, Dar Es Salaam, Tanzania
	Julius J. Massaga	National Institute for Medical Research (NIMR), Dar es Salaam, Tanzania
	Joyce K. Ikungura	National Institute for Medical Research (NIMR), Dar es Salaam, Tanzania
Eyes of Africa Genetic Consortium
	Stephen Akafo	University of Ghana School of Medicine and Dentistry, Ghana
	Adeyinka Ashaye	Department of Ophthalmology, College of Medicine, University of Ibadan, Ibadan, Nigeria
	Allison E. Ashley-Koch	Department of Medicine, Duke University, Durham, NC
	Tin Aung	Singapore Eye Research Institute, Singapore
	Rupert Bourne	Vision and Eye Research Unit, Anglia Ruskin University, East Road, Cambridge CB1 1PT, UK
	Donald L. Budenz	Department of Ophthalmology, University of North Carolina, Chapel Hill, NC
	Pratap Challa	Department of Ophthalmology, Duke University, Durham, NC
	John H. Fingert	Departments of Ophthalmology and Anatomyand Cell Biology, University of Iowa, College of Medicine, Iowa City, IO, USA
	Douglas E. Gaasterland	Emmes Corporation, Chevy Chase, MD
	Christopher A. Girkin	Department of Ophthalmology, University of Alabama at Birmingham
	J. Fielding Hejtmancik	Ophthalmic Genetics and Visual Function Branch, National Eye Institute, NIH, Bethesda, MD, USA
	Leon Herndon	Department of Ophthalmology, Duke University, Durham, NC
	Chiea Chuen Khor	Genome Institute of Singapore, Singapore, Singapore
	Rachel Kuchtey	Vanderbilt Eye Institute, Vanderbilt University, Nashville, Tennessee, United States
	Zheng Li	Genome Institute of Singapore, Singapore, Singapore
	Yutao Liu	Department of Cellular Biology & Anatomy, Augusta University, Augusta, GA, USA
	Sayoko E. Moroi	Department of Ophthalmology and Visual Sciences, University of Michigan, Ann Arbor, MI, USA
	Barbara Nemesure	Department of Preventive Medicine, Stony Brook University, Stony Brook, NY
	Olusola Olawoye	Department of Ophthalmology, College of Medicine, University of Ibadan, Ibadan, Nigeria
	Louis R. Pasquale	Department of Ophthalmology, Massachusetts Eye and Ear Infirmary, Harvard Medical School, Boston, MA, USA
	Julia E. Richards	Department of Ophthalmology and Visual Sciences, University of Michigan, Ann Arbor, MI, USA
	Robert Ritch	Einhorn Clinical Research Center, New York Eye and Ear Infirmary of Mount Sinai, New York, NY, USA
	Janey L. Wiggs	Department of Ophthalmology, Massachusetts Eye and Ear Infirmary, Harvard Medical School, Boston, MA, USA
	Susan E Williams	Division of Ophthalmology, Department of Neurosciences, University of the Witwatersrand, Johannesburg, South Africa
NEIGHBORHOOD consortium
	Rand Allingham	Department of Ophthalmology, Duke University Medical Center, Durham, North Carolina, USA.
	Murray Brilliant	Center for Human Genetics, Marshfield Clinic Research Foundation, Marshfield, Wisconsin, USA.
	Don Budenz	Department of Ophthalmology, University of North Carolina, Chapel Hill, North Carolina, USA.
	Jessica Cooke Bailey	Department of Epidemiology and Biostatistics, Institute for Computational Biology, Case Western Reserve University School of Medicine, Cleveland, Ohio, USA.
	John Fingert	Department of Ophthalmology, University of Iowa, College of Medicine, Iowa City, Iowa, USA.; Department of Anatomy and Cell Biology, University of Iowa, College of Medicine, Iowa City, Iowa, USA.
	Douglas Gaasterland	Eye Doctors of Washington, Chevy Chase, Maryland, USA.
	Teresa Gaasterland	Scripps Genome Center, University of California at San Diego, San Diego, California, USA.
	Jonathan L. Haines	Department of Epidemiology and Biostatistics, Institute for Computational Biology, Case Western Reserve University School of Medicine, Cleveland, Ohio, USA.
	Lisa Hark	Department of Ophthalmology, Sidney Kimmel Medical College, Philadelphia, Pennsylvania, USA.
	Michael Hauser	Department of Ophthalmology, Duke University Medical Center, Durham, North Carolina, USA., Department of Medicine, Duke Univeristy Medical Center, Durham, North Carolina, USA.
	Rob Igo	Department of Epidemiology and Biostatistics, Institute for Computational Biology, Case Western Reserve University School of Medicine, Cleveland, Ohio, USA.
	Jae Hee Kang	Channing Division of Network Medicine, Brigham and Women's Hospital, Harvard Medical School, Boston, Massachusetts, USA.
	Peter Kraft	Department of Epidemiology, Harvard School of Public Health, Boston, Massachusetts, USA., Program in Genetic Epidemiology and Statistical Genetics, Harvard School of Public Health, Boston, Massachusetts, USA.
	Richard Lee	Bascom Palmer Eye Institute, University of Miami Miller School of Medicine, Miami, Florida, USA.
	Paul Lichter	Department of Ophthalmology and Visual Sciences, University of Michigan, Ann Arbor, Michigan, USA.
	Yutao Liu	Department of Cellular Biology and Anatomy, Georgia Regents University, Augusta, Georgia, USA., James and Jean Culver Vision Discovery Institute, Georgia Regents University, Augusta, Georgia, USA.
	Syoko Moroi	Department of Ophthalmology and Visual Sciences, University of Michigan, Ann Arbor, Michigan, USA.
	Louis R. Pasquale	Department of Ophthalmology, Harvard Medical School, Boston, Massachusetts, USA.
	Margaret Pericak-Vance	Institute for Human Genomics, University of Miami Miller School of Medicine, Miami, Florida, USA.
	Anthony Realini	Department of Ophthalmology, West Virginia University Eye Institute, Morgantown, West Virginia, USA.
	Doug Rhee	Department of Ophthalmology, Case Western Reserve University School of Medicine, Cleveland, Ohio, USA.
	Julia R. Richards	Department of Ophthalmology and Visual Sciences, University of Michigan, Ann Arbor, Michigan, USA., Department of Epidemiology, University of Michigan, Ann Arbor, Michigan, USA.
	Robert Ritch	Einhorn Clinical Research Center, Department of Ophthalmology, New York Eye and Ear Infirmary of Mount Sinai, New York, New York, USA.
	Joel Schuman	Department of Ophthalmology, NYU School of Medicine, New York, New York, USA.
	William K. Scott	Institute for Human Genomics, University of Miami Miller School of Medicine, Miami, Florida, USA.
	Kuldev Singh	Department of Ophthalmology, Stanford University School of Medicine, Palo Alto, California, USA.
	Arthur Sit	Department of Ophthalmology, Mayo Clinic, Rochester, Minnesota, USA.
	Douglas Vollrath	Department of Genetics, Stanford University School of Medicine, Palo Alto, California, USA.
	Janey L. Wiggs	Department of Ophthalmology, Harvard Medical School, Boston, Massachusetts, USA.
	Robert N. Weinreb	Hamilton Glaucoma Center, Shiley Eye Institute, University of California, San Diego, San Diego, California, USA
	Gadi Wollstein	Department of Ophthalmology, NYU School of Medicine, New York, New York, USA
	Don Zack	Wilmer Eye Institute, Johns Hopkins University Hospital, Baltimore, Maryland, USA
