# Supplementary material for: Genome-wide association study of primary open-angle glaucoma in continental and admixed African populations
Source: Hum Genet. Author manuscript; Available in PMC 2019 Sep 21. (PMC6754628; doi:10.1007/s00439-018-1943-7)
Supplement: 7 [file NIHMS1049407-supplement-7.xlsx]

## Sheet: Supplementary_Table_4
Supplementary Table 5
Regulatory and functional annotations
HaploReg.v4 annotation																								RegulomeDB score
chr	pos (hg38)	LD (r²)	LD (D')	variant	Ref	Alt	AFR freq	AMR freq	ASN freq	EUR freq	GERP cons	SiPhy cons	Promoter histone marks	Enhancer histone marks	DNAse	Proteins bound	Motifs changed	NHGRI/EBI GWAS hits	GRASP QTL hits	Selected eQTL hits	GENCODE genes	RefSeq genes	dbSNP func annot	RegulomeDB score	Description	Evidence
6	56437256	1	1	rs9475699	G	A	0.21	0.02	0.02	0				5 tissues			6 altered motifs				4,8kb 5' of AL137008,1	21kb 3' of DST		5	TF binding or DNase peak	Minimal binding evidence
7	133865552	0.88	0.96	rs141986687	8-mer	C	0.05	0	0	0				ESDR			RBP-Jkappa				EXOC4	EXOC4	intronic	7	No evidence	No binding evidence
7	133870827	0.88	0.96	rs2113340	G	A	0.05	0	0	0					ESDR		Pou2f2				EXOC4	EXOC4	intronic	7	No evidence	No binding evidence
7	133872267	0.88	0.96	rs140435180	T	A	0.05	0	0	0				3 tissues	BLD		4 altered motifs				EXOC4	EXOC4	intronic	6	Motif hit	Minimal binding evidence
7	133881016	0.88	0.96	rs147861953	T	C	0.05	0	0	0							12 altered motifs				EXOC4	EXOC4	intronic	6	Motif hit	Minimal binding evidence
7	133881253	0.88	0.96	rs115814938	C	T	0.05	0	0	0					MUS		4 altered motifs				EXOC4	EXOC4	intronic	7	No evidence	No binding evidence
7	133882410	0.88	0.96	rs79650621	T	C	0.05	0	0	0				ESDR			Nkx3				EXOC4	EXOC4	intronic	7	No evidence	No binding evidence
7	133886744	0.88	0.96	rs115251681	G	A	0.05	0	0	0				STRM			6 altered motifs				EXOC4	EXOC4	intronic	7	No evidence	No binding evidence
7	133903941	0.88	0.96	rs114255844	G	A	0.05	0	0	0				SPLN							EXOC4	EXOC4	intronic	7	No evidence	No binding evidence
7	133920763	0.88	0.96	rs111356326	A	G	0.05	0	0	0							2 altered motifs				EXOC4	EXOC4	intronic	7	No evidence	No binding evidence
7	133921182	0.88	0.96	rs115039567	G	A	0.05	0	0	0											EXOC4	EXOC4	intronic	7	No evidence	No binding evidence
7	133927418	0.96	1	rs140765865	A	G	0.05	0	0	0							Sp100				EXOC4	EXOC4	intronic	7	No evidence	No binding evidence
7	133940339	0.92	0.96	rs74529761	T	C	0.05	0	0	0				3 tissues	BLD		CEBPG				EXOC4	EXOC4	intronic	5	TF binding or DNase peak	Minimal binding evidence
7	133943825	1	1	rs141473297	C	T	0.05	0	0	0							3 altered motifs				EXOC4	EXOC4	intronic	6	Motif hit	Minimal binding evidence
7	133947184	1	1	rs116593707	G	C	0.05	0	0	0				5 tissues	BLD		2 altered motifs				EXOC4	EXOC4	intronic	6	Motif hit	Minimal binding evidence
7	133949449	1	1	rs141186647	G	A	0.05	0	0	0							4 altered motifs				EXOC4	EXOC4	intronic	7	No evidence	No binding evidence
7	133955039	1	1	rs115829641	T	C	0.05	0	0	0				PANC	MUS		7 altered motifs				EXOC4	EXOC4	intronic	5	TF binding or DNase peak	Minimal binding evidence
7	133959803	1	1	rs200395742	2-mer	G	0.05	0	0	0				BLD	BLD		3 altered motifs				EXOC4	EXOC4	intronic	5	TF binding or DNase peak	Minimal binding evidence
7	133964406	1	1	rs147860004	G	A	0.05	0	0	0				2 tissues							EXOC4	EXOC4	intronic	7	No evidence	No binding evidence
7	133976418	0.92	0.96	rs79198429	A	C	0.05	0	0	0				2 tissues	ESDR	P300	4 altered motifs				EXOC4	EXOC4	intronic	3a	TF binding + any motif + DNase peak	Less likely to affect binding
7	133979484	0.92	0.96	rs5000040	C	T	0.05	0	0	0							5 altered motifs				EXOC4	EXOC4	intronic	6	Motif hit	Minimal binding evidence
7	133981865	0.92	0.96	rs151104518	A	T	0.05	0	0	0							2 altered motifs				EXOC4	EXOC4	intronic	6	Motif hit	Minimal binding evidence
7	133994582	0.88	0.96	rs79409393	T	C	0.05	0	0	0											EXOC4	EXOC4	intronic	7	No evidence	No binding evidence
7	133997532	0.88	0.96	rs34608222	C	T	0.05	0	0	0				GI			BCL				EXOC4	EXOC4	synonymous	5	TF binding or DNase peak	Minimal binding evidence
7	134004718	0.88	0.96	rs115593685	C	T	0.05	0	0	0							8 altered motifs				EXOC4	EXOC4	intronic	6	Motif hit	Minimal binding evidence
15	56477993	0.96	1	rs75078979	C	T	0.33	0.11	0.08	0.16							9 altered motifs				13kb 5' of MNS1	13kb 5' of MNS1		7	No evidence	No binding evidence
15	56478673	1	1	rs62023880	C	A	0.34	0.1	0.08	0.15					THYM		4 altered motifs				14kb 5' of MNS1	14kb 5' of MNS1		7	No evidence	No binding evidence
15	56481662	0.88	0.94	rs145727597	5-mer	A	0.34	0.11	0.07	0.16							37 altered motifs				17kb 5' of MNS1	17kb 5' of MNS1		6	Motif hit	Minimal binding evidence
15	56482422	0.96	0.98	rs112182704	A	G	0.34	0.11	0.13	0.16							4 altered motifs				17kb 5' of MNS1	17kb 5' of MNS1		7	No evidence	No binding evidence
lead SNPs are marked light blue
