# Supplementary material for: Genome-wide association study of primary open-angle glaucoma in continental and admixed African populations
Source: Hum Genet. Author manuscript; Available in PMC 2019 Sep 21. (PMC6754628; doi:10.1007/s00439-018-1943-7)
Supplement: 8 [file NIHMS1049407-supplement-8.xlsx]

## Sheet: Supplementary_Table_5
Supplementary Table 6
	Gene
Ocular Tissue	EXOC4	DST	MNS1
Choroid RPE	58.2254	165.064	34.7308
Ciliary Body	51.9057	93.8103	40.4335
Cornea	59.816	212.191	14.2889
Iris	36.4124	107.057	125.231
Lens	45.5978	317.389	35.8244
Optic Nerve	54.7724	492.125	53.4437
Optic Nerve Head	64.0761	632.542	75.0004
Retina	112.371	295.41	45.9345
Sclera	50.2919	112.741	37.0962
Trabecular Meshwork	56.8809	166.701	49.0821
In the Ocular Tissue Database (OTDB), the gene expression is indicated as Affymetrix Probe Logarithmic Intensity Error (PLIER) normalized value. The PLIER normalization method was described by Wagner et al. The OTDB is available at https://genome.uiowa.edu/otdb/. In red the top five most expressed genes
