# Supplementary material for: Genome-wide association study of primary open-angle glaucoma in continental and admixed African populations
Source: Hum Genet. Author manuscript; Available in PMC 2019 Sep 21. (PMC6754628; doi:10.1007/s00439-018-1943-7)
Supplement: 9 [file NIHMS1049407-supplement-9.xlsx]

## Sheet: Supplementary_Table_6
Supplementary Table 7
Results gene-based test
Gene	Chr	nSNPs	Start	Stop	Test	Pvalue	Best-SNP	SNP-pvalue
FOXC1	6	573	1560680	1664129	734.929	0.102839	rs1810495	0.0005243
ATXN2	12	694	111840017	112087480	992.184	0.164835	rs193024547	0.01527
TMCO1	1	1038	165643527	165788159	1292.06	0.224775	rs56143029	0.003022
GAS7	17	2865	9763925	10151868	2933.24	0.375624	rs60027983	0.0001437
CDC7	1	816	91916403	92041321	811.963	0.448551	rs75013962	0.001595
TXNRD2	22	1161	19813040	19979515	1134.22	0.490509	rs114318103	0.002782
TGFBR3	1	1892	92095899	92421559	1751.99	0.609391	rs61778507	0.001392
CDKN2B-AS1	9	994	21944789	22171093	891.972	0.63037	rs72244995	0.004993
GMDS	6	3423	1574034	2295868	3184.34	0.64036	rs1810495	0.0005243
CAV2	7	636	116089654	116198595	496.827	0.684316	rs74877293	0.01944
SIX6	14	446	60925937	61028525	307.526	0.685315	rs146707939	0.01665
ARHGEF12	11	1030	120157617	120410645	863.519	0.719281	rs60867950	0.002364
AFAP1	4	2488	7710439	7991653	2031.52	0.773227	rs5855991	0.002694
CAV1	7	717	116114838	116251239	490.417	0.831169	rs73208106	0.04826
PMM2	16	1396	8841669	8993194	1089.7	0.833167	rs74812773	0.003888
ABCA1	9	1706	107493283	107740527	1402.66	0.866134	rs186959934	0.001736
