# Supplementary material for: Genome-wide association study of primary open-angle glaucoma in continental and admixed African populations
Source: Hum Genet. Author manuscript; Available in PMC 2019 Sep 21. (PMC6754628; doi:10.1007/s00439-018-1943-7)
Supplement: 10 [file NIHMS1049407-supplement-10.xlsx]

## Sheet: Supplementary_Table_7
Supplementary Table 8
Exlcusion criteria BioMe
Participants with the following codes were classified as secondary glaucoma and excluded from the analyses
ICD-9 code	Description		ICD-10 code	Description
365.2	PRIMARY ANGLE-CLOSURE GLAUCOMA UNSPECIFIED		H40.30X0	Glaucoma secondary to eye trauma, unspecified eye, stage unspecified
365.13	PIGMENTARY OPEN-ANGLE GLAUCOMA		H40.30X1	Glaucoma secondary to eye trauma, unspecified eye, mild stage
365.14	GLAUCOMA OF CHILDHOOD		H40.30X2	Glaucoma secondary to eye trauma, unspecified eye, moderate stage
365.31	CORTICOSTEROID-INDUCED GLAUCOMA GLAUCOMATOUS STAGE		H40.30X3	Glaucoma secondary to eye trauma, unspecified eye, severe stage
365.32	CORTICOSTEROID-INDUCED GLAUCOMA RESIDUAL STAGE		H40.30X4	Glaucoma secondary to eye trauma, unspecified eye, indeterminate stage
365.41	GLAUCOMA ASSOCIATED WITH CHAMBER ANGLE ANOMALIES		H40.31X0	Glaucoma secondary to eye trauma, right eye, stage unspecified
365.42	GLAUCOMA ASSOCIATED WITH ANOMALIES OF IRIS		H40.31X1	Glaucoma secondary to eye trauma, right eye, mild stage
365.43	GLAUCOMA ASSOCIATED WITH OTHER ANTERIOR SEGMENT ANOMALIES		H40.31X2	Glaucoma secondary to eye trauma, right eye, moderate stage
365.44	GLAUCOMA ASSOCIATED WITH SYSTEMIC SYNDROMES		H40.31X3	Glaucoma secondary to eye trauma, right eye, severe stage
365.52	PSEUDOEXFOLIATION GLAUCOMA		H40.31X4	Glaucoma secondary to eye trauma, right eye, indeterminate stage
365.59	GLAUCOMA ASSOCIATED WITH OTHER LENS DISORDERS		H40.32X0	Glaucoma secondary to eye trauma, left eye, stage unspecified
365.6	GLAUCOMA ASSOCIATED WITH UNSPECIFIED OCULAR DISORDER		H40.32X1	Glaucoma secondary to eye trauma, left eye, mild stage
365.61	GLAUCOMA ASSOCIATED WITH PUPILLARY BLOCK		H40.32X2	Glaucoma secondary to eye trauma, left eye, moderate stage
365.62	GLAUCOMA ASSOCIATED WITH OCULAR INFLAMMATIONS		H40.32X3	Glaucoma secondary to eye trauma, left eye, severe stage
365.63	GLAUCOMA ASSOCIATED WITH VASCULAR DISORDERS OF EYE		H40.32X4	Glaucoma secondary to eye trauma, left eye, indeterminate stage
365.64	GLAUCOMA ASSOCIATED WITH TUMORS OR CYSTS		H40.33X0	Glaucoma secondary to eye trauma, bilateral, stage unspecified
365.65	GLAUCOMA ASSOCIATED WITH OCULAR TRAUMA		H40.33X1	Glaucoma secondary to eye trauma, bilateral, mild stage
377.14	GLAUCOMATOUS ATROPHY (CUPPING) OF OPTIC DISC		H40.33X2	Glaucoma secondary to eye trauma, bilateral, moderate stage
V19.11	FAMILY HISTORY OF GLAUCOMA		H40.33X3	Glaucoma secondary to eye trauma, bilateral, severe stage
			H40.33X4	Glaucoma secondary to eye trauma, bilateral, indeterminate stage
			H40.40X0	Glaucoma secondary to eye inflammation, unspecified eye, stage unspecified
			H40.40X1	Glaucoma secondary to eye inflammation, unspecified eye, mild stage
			H40.40X2	Glaucoma secondary to eye inflammation, unspecified eye, moderate stage
			H40.40X3	Glaucoma secondary to eye inflammation, unspecified eye, severe stage
			H40.40X4	Glaucoma secondary to eye inflammation, unspecified eye, indeterminate stage
			H40.41X0	Glaucoma secondary to eye inflammation, right eye, stage unspecified
			H40.41X1	Glaucoma secondary to eye inflammation, right eye, mild stage
			H40.41X2	Glaucoma secondary to eye inflammation, right eye, moderate stage
			H40.41X3	Glaucoma secondary to eye inflammation, right eye, severe stage
			H40.41X4	Glaucoma secondary to eye inflammation, right eye, indeterminate stage
			H40.42X0	Glaucoma secondary to eye inflammation, left eye, stage unspecified
			H40.42X1	Glaucoma secondary to eye inflammation, left eye, mild stage
			H40.42X2	Glaucoma secondary to eye inflammation, left eye, moderate stage
			H40.42X3	Glaucoma secondary to eye inflammation, left eye, severe stage
			H40.42X4	Glaucoma secondary to eye inflammation, left eye, indeterminate stage
			H40.43X0	Glaucoma secondary to eye inflammation, bilateral, stage unspecified
			H40.43X1	Glaucoma secondary to eye inflammation, bilateral, mild stage
			H40.43X2	Glaucoma secondary to eye inflammation, bilateral, moderate stage
			H40.43X3	Glaucoma secondary to eye inflammation, bilateral, severe stage
			H40.43X4	Glaucoma secondary to eye inflammation, bilateral, indeterminate stage
			H40.50X0	Glaucoma secondary to other eye disorders, unspecified eye, stage unspecified
			H40.50X1	Glaucoma secondary to other eye disorders, unspecified eye, mild stage
			H40.50X2	Glaucoma secondary to other eye disorders, unspecified eye, moderate stage
			H40.50X3	Glaucoma secondary to other eye disorders, unspecified eye, severe stage
			H40.50X4	Glaucoma secondary to other eye disorders, unspecified eye, indeterminate stage
			H40.51X0	Glaucoma secondary to other eye disorders, right eye, stage unspecified
			H40.51X1	Glaucoma secondary to other eye disorders, right eye, mild stage
			H40.51X2	Glaucoma secondary to other eye disorders, right eye, moderate stage
			H40.51X3	Glaucoma secondary to other eye disorders, right eye, severe stage
			H40.51X4	Glaucoma secondary to other eye disorders, right eye, indeterminate stage
			H40.52X0	Glaucoma secondary to other eye disorders, left eye, stage unspecified
			H40.52X1	Glaucoma secondary to other eye disorders, left eye, mild stage
			H40.52X2	Glaucoma secondary to other eye disorders, left eye, moderate stage
			H40.52X3	Glaucoma secondary to other eye disorders, left eye, severe stage
			H40.52X4	Glaucoma secondary to other eye disorders, left eye, indeterminate stage
			H40.53X0	Glaucoma secondary to other eye disorders, bilateral, stage unspecified
			H40.53X1	Glaucoma secondary to other eye disorders, bilateral, mild stage
			H40.53X2	Glaucoma secondary to other eye disorders, bilateral, moderate stage
			H40.53X3	Glaucoma secondary to other eye disorders, bilateral, severe stage
			H40.53X4	Glaucoma secondary to other eye disorders, bilateral, indeterminate stage
			H40.60X0	Glaucoma secondary to drugs, unspecified eye, stage unspecified
			H40.60X1	Glaucoma secondary to drugs, unspecified eye, mild stage
			H40.60X2	Glaucoma secondary to drugs, unspecified eye, moderate stage
			H40.60X3	Glaucoma secondary to drugs, unspecified eye, severe stage
			H40.60X4	Glaucoma secondary to drugs, unspecified eye, indeterminate stage
			H40.61X0	Glaucoma secondary to drugs, right eye, stage unspecified
			H40.61X1	Glaucoma secondary to drugs, right eye, mild stage
			H40.61X2	Glaucoma secondary to drugs, right eye, moderate stage
			H40.61X3	Glaucoma secondary to drugs, right eye, severe stage
			H40.61X4	Glaucoma secondary to drugs, right eye, indeterminate stage
			H40.62X0	Glaucoma secondary to drugs, left eye, stage unspecified
			H40.62X1	Glaucoma secondary to drugs, left eye, mild stage
			H40.62X2	Glaucoma secondary to drugs, left eye, moderate stage
			H40.62X3	Glaucoma secondary to drugs, left eye, severe stage
			H40.62X4	Glaucoma secondary to drugs, left eye, indeterminate stage
			H40.63X0	Glaucoma secondary to drugs, bilateral, stage unspecified
			H40.63X1	Glaucoma secondary to drugs, bilateral, mild stage
			H40.63X2	Glaucoma secondary to drugs, bilateral, moderate stage
			H40.63X3	Glaucoma secondary to drugs, bilateral, severe stage
			H40.63X4	Glaucoma secondary to drugs, bilateral, indeterminate stage
			H47.231	Glaucomatous optic atrophy, right eye
			H47.232	Glaucomatous optic atrophy, left eye
			H47.233	Glaucomatous optic atrophy, bilateral
			H47.239	Glaucomatous optic atrophy, unspecified eye
			Q15.0	Congenital glaucoma
			Z83.511	Family history of glaucoma
			H40.061	Primary angle closure without glaucoma damage, right eye
			H40.062	Primary angle closure without glaucoma damage, left eye
			H40.063	Primary angle closure without glaucoma damage, bilateral
			H40.069	Primary angle closure without glaucoma damage, unspecified eye
			H40.1310	Pigmentary glaucoma, right eye, stage unspecified
			H40.1311	Pigmentary glaucoma, right eye, mild stage
			H40.1312	Pigmentary glaucoma, right eye, moderate stage
			H40.1313	Pigmentary glaucoma, right eye, severe stage
			H40.1314	Pigmentary glaucoma, right eye, indeterminate stage
			H40.1320	Pigmentary glaucoma, left eye, stage unspecified
			H40.1321	Pigmentary glaucoma, left eye, mild stage
			H40.1322	Pigmentary glaucoma, left eye, moderate stage
			H40.1323	Pigmentary glaucoma, left eye, severe stage
			H40.1324	Pigmentary glaucoma, left eye, indeterminate stage
			H40.1330	Pigmentary glaucoma, bilateral, stage unspecified
			H40.1331	Pigmentary glaucoma, bilateral, mild stage
			H40.1332	Pigmentary glaucoma, bilateral, moderate stage
			H40.1333	Pigmentary glaucoma, bilateral, severe stage
			H40.1334	Pigmentary glaucoma, bilateral, indeterminate stage
			H40.1390	Pigmentary glaucoma, unspecified eye, stage unspecified
			H40.1391	Pigmentary glaucoma, unspecified eye, mild stage
			H40.1392	Pigmentary glaucoma, unspecified eye, moderate stage
			H40.1393	Pigmentary glaucoma, unspecified eye, severe stage
			H40.1394	Pigmentary glaucoma, unspecified eye, indeterminate stage
