# Supplementary material for: Genome-wide association study of primary open-angle glaucoma in continental and admixed African populations
Source: Hum Genet. Author manuscript; Available in PMC 2019 Sep 21. (PMC6754628; doi:10.1007/s00439-018-1943-7)
Supplement: 11 [file NIHMS1049407-supplement-11.xlsx]

## Sheet: Supplementary_Table_8
Supplementary Table 9
Incusion criteria BioMe
ICD-9 Version_2015				ICD-10 Version_2016
Code	Disease description	Inclusion/Exclusion		Code	Disease description	Inclusion/Exclusion
365	365 Glaucoma			H40	H40 Glaucoma
365.0	365.0 Borderline glaucoma (glaucoma suspect)	excluded		H40.0	H40.0 Glaucoma suspect	NA
365.00	365.00 Preglaucoma, unspecified convert 365.00 to ICD-10-CM	excluded		H40.00	H40.00 Preglaucoma, unspecified	NA
365.01	365.01 Open angle with borderline findings, low risk convert 365.01 to ICD-10-CM	included		H40.001	H40.001 is a specific ICD-10-CM diagnosis code H40.001 …… right eye	NA
365.05	365.05 Open angle with borderline findings, high risk convert 365.05 to ICD-10-CM	included		H40.002	H40.002 is a specific ICD-10-CM diagnosis code H40.002 …… left eye	NA
365.1	365.1 Open-angle glaucoma	included		H40.003	H40.003 is a specific ICD-10-CM diagnosis code H40.003 …… bilateral	NA
365.10	365.10 Open-angle glaucoma, unspecified convert 365.10 to ICD-10-CM	excluded		H40.009	H40.009 is a specific ICD-10-CM diagnosis code H40.009 …… unspecified eye	NA
365.11	365.11 Primary open angle glaucoma convert 365.11 to ICD-10-CM	included		H40.01	H40.01 Open angle with borderline findings, low risk	NA
365.12	365.12 Low tension open-angle glaucoma convert 365.12 to ICD-10-CM	included		H40.011	H40.011 is a specific ICD-10-CM diagnosis code H40.011 …… right eye	NA
365.04	365.04 Ocular hypertension convert 365.04 to ICD-10-CM	excluded		H40.012	H40.012 is a specific ICD-10-CM diagnosis code H40.012 …… left eye	NA
				H40.013	H40.013 is a specific ICD-10-CM diagnosis code H40.013 …… bilateral	NA
				H40.019	H40.019 is a specific ICD-10-CM diagnosis code H40.019 …… unspecified eye	NA
				H40.02	H40.02 Open angle with borderline findings, high risk	NA
				H40.021	H40.021 is a specific ICD-10-CM diagnosis code H40.021 …… right eye	NA
				H40.022	H40.022 is a specific ICD-10-CM diagnosis code H40.022 …… left eye	NA
				H40.023	H40.023 is a specific ICD-10-CM diagnosis code H40.023 …… bilateral	NA
				H40.029	H40.029 is a specific ICD-10-CM diagnosis code H40.029 …… unspecified eye	NA
				H40.1	H40.1 Open-angle glaucoma	NA
				H40.10*	H40.10 Unspecified open-angle glaucoma	excluded
				H40.10X0*	H40.10X0 is a specific ICD-10-CM diagnosis code H40.10X0 …… stage unspecified	excluded
				H40.10X1*	H40.10X1 is a specific ICD-10-CM diagnosis code H40.10X1 …… mild stage	excluded
				H40.10X2*	H40.10X2 is a specific ICD-10-CM diagnosis code H40.10X2 …… moderate stage	excluded
				H40.10X3*	H40.10X3 is a specific ICD-10-CM diagnosis code H40.10X3 …… severe stage	excluded
				H40.10X4*	H40.10X4 is a specific ICD-10-CM diagnosis code H40.10X4 …… indeterminate stage	excluded
				H40.11*	H40.11 Primary open-angle glaucoma	included
				H40.11X0*	H40.11X0 is a specific ICD-10-CM diagnosis code H40.11X0 …… stage unspecified	included
				H40.11X1*	H40.11X1 is a specific ICD-10-CM diagnosis code H40.11X1 …… mild stage	included
				H40.11X2*	H40.11X2 is a specific ICD-10-CM diagnosis code H40.11X2 …… moderate stage	included
				H40.11X3*	H40.11X3 is a specific ICD-10-CM diagnosis code H40.11X3 …… severe stage	included
				H40.11X4*	H40.11X4 is a specific ICD-10-CM diagnosis code H40.11X4 …… indeterminate stage	included
				H40.12	H40.12 Low-tension glaucoma	NA
				H40.121	H40.121 Low-tension glaucoma, right eye	NA
				H40.1210	H40.1210 is a specific ICD-10-CM diagnosis code H40.1210 …… stage unspecified	NA
				H40.1211	H40.1211 is a specific ICD-10-CM diagnosis code H40.1211 …… mild stage	NA
				H40.1212	H40.1212 is a specific ICD-10-CM diagnosis code H40.1212 …… moderate stage	NA
				H40.1213	H40.1213 is a specific ICD-10-CM diagnosis code H40.1213 …… severe stage	NA
				H40.1214	H40.1214 is a specific ICD-10-CM diagnosis code H40.1214 …… indeterminate stage	NA
				H40.122	H40.122 Low-tension glaucoma, left eye	NA
				H40.1220	H40.1220 is a specific ICD-10-CM diagnosis code H40.1220 …… stage unspecified	NA
				H40.1221	H40.1221 is a specific ICD-10-CM diagnosis code H40.1221 …… mild stage	NA
				H40.1222	H40.1222 is a specific ICD-10-CM diagnosis code H40.1222 …… moderate stage	NA
				H40.1223	H40.1223 is a specific ICD-10-CM diagnosis code H40.1223 …… severe stage	NA
				H40.1224	H40.1224 is a specific ICD-10-CM diagnosis code H40.1224 …… indeterminate stage	NA
				H40.123	H40.123 Low-tension glaucoma, bilateral	NA
				H40.1230	H40.1230 is a specific ICD-10-CM diagnosis code H40.1230 …… stage unspecified	NA
				H40.1231	H40.1231 is a specific ICD-10-CM diagnosis code H40.1231 …… mild stage	NA
				H40.1232	H40.1232 is a specific ICD-10-CM diagnosis code H40.1232 …… moderate stage	NA
				H40.1233	H40.1233 is a specific ICD-10-CM diagnosis code H40.1233 …… severe stage	NA
				H40.1234	H40.1234 is a specific ICD-10-CM diagnosis code H40.1234 …… indeterminate stage	NA
				H40.129	H40.129 Low-tension glaucoma, unspecified eye	NA
				H40.1290	H40.1290 is a specific ICD-10-CM diagnosis code H40.1290 …… stage unspecified	NA
				H40.1291	H40.1291 is a specific ICD-10-CM diagnosis code H40.1291 …… mild stage	NA
				H40.1292	H40.1292 is a specific ICD-10-CM diagnosis code H40.1292 …… moderate stage	NA
				H40.1293	H40.1293 is a specific ICD-10-CM diagnosis code H40.1293 …… severe stage	NA
				H40.1294	H40.1294 is a specific ICD-10-CM diagnosis code H40.1294 …… indeterminate stage	NA
				H40.051	Ocular hypertension, right eye	NA
				H40.052	Ocular hypertension, left eye	NA
				H40.053	Ocular hypertension, bilateral	NA
				H40.059	Ocular hypertension, unspecified eye	NA
				H40.05	Ocular hypertension	NA
				Although all the codes listed in the table were included in the search only the codes with (*) were found in the EMR from BioMe
