# Supplementary material for: Genome-wide association study of primary open-angle glaucoma in continental and admixed African populations
Source: Hum Genet. Author manuscript; Available in PMC 2019 Sep 21. (PMC6754628; doi:10.1007/s00439-018-1943-7)
Supplement: 2 [file NIHMS1049407-supplement-2.xlsx]

## Sheet: Appendix 2
Appendix 2 Quality & Control replication studies
	Replication studies
Datasets	Eyes of Africa Genetic Consortium	South London POAG case-control cohort	ADAGES	NEIGHBOR/MEEI
Number	2320 / 2121	378/217	1890/2205	NEIGHBOR: 2121/2262 MEEI: 485/344
(cases / controls)
Male / female	47.2% Female	46.6% Female	55% Female	NEIGHBOR: 53.4% Female MEEI: 61.0% Female
Age	Average = 64.6y in POAG cases (IQR = 56-74), 63.4y in controls(IQR = 55-71),	Average(±SD)cases = 65.8 ± 11.9 Average(±SD)controls = 60.1 (16.3)	Average(±SD)cases = 65.3 ± 0.3 Average(±SD)controls : blinded to age in the "convenience controls"	NEIGHBOR: Average(±SD)controls= 68.9 ± 11.4 Average(±SD)cases=66.6 ± 13.7 MEEI: Average(±SD)controls= 64.5 ± 11.0 Average(±SD)cases=62.0 ± 11.2
Ethnicity	Ghanian, Nigerian,South African, African American	West African	all self-identified African Americans; subjects with African continental descent < 0.20 removed	European
Genotyping platform	HumanOmniExpressExome Beadchip	HumanOmniExpressExome Beadchip	Illumina Mega Chip	Illumina 660W_Quad_v1 array
Sample QC exclusion criteria	Call rate < 0.95	Call rate < 0.95	Call rate <0.98	*
	Excess or reduced heterozygosity (>3 SD)	Excess or reduced heterozygosity (>4 SD)	Excess or reduced heterozygosity	*
	relatedness (PI_HAT>10%) and or duplicates	relatedness (PI_HAT>10%) and or duplicates	ALL relatedness (PI_HAT>0.1258) and or duplicates removed	*
	gender mismatches	gender mismatches	gender mismatches	*
Variant QC exclusion criteria before imputation	MAF < 0.01	MAF < 0.01	MAF <0.005	MAF < 0.01
	Call rate < 0.95	Call rate < 0.95	Call rate <0.98	*
	HWE P < 1.0E-5	HWE P < 1.0E-5	HWE P <0.001	*
Imputation reference panel	1000G phase1 version 3	1000G phase1 version 3	1000G phase1 version 3	Haplotype Reference Consortium r.1
Imputation software	IMPUTE2	MiniMAc (Michigan Imputation Server)	MiniMAc (Michigan Imputation Server)
Phasing software	SHAPEIT	Eagle (Michigan Imputation Server)	Eagle2
Post Imputation QC	Info>0.95, r2>0.8	Minimac r2 < 0.5	Minimac r2>0.7	Minmac r2 < 0.8
Software for association test	PLINK	PLINK	EMMAX	ProbABEL
Covariates	PC1-PC3	PC1-PC3	PC1-PC3	*
*Bailey et al., 2016 PMID: 26752265
