# Supplementary material for: Genome-wide association study of primary open-angle glaucoma in continental and admixed African populations
Source: Hum Genet. Author manuscript; Available in PMC 2019 Sep 21. (PMC6754628; doi:10.1007/s00439-018-1943-7)
Supplement: 3 [file NIHMS1049407-supplement-3.xlsx]

## Sheet: Supplementary_Table_1
Supplementary Table 1
Replication of known POAG SNPs in GIGA and BioMe
							GIGA South Africa						GIGA Tanzania						BioMe						Meta-analysis
SNP	CHR	POS	Nearest gene	Reference	A1	A2	EAF	N	OR	95% CI	P-value	R2#	EAF	N	OR	95% CI	P-value	R2	EAF	N	OR	95% CI	P-value	R2*	EAF	N	OR-fe	95% CI-fe	P-value-fe	I2	Phet
							Cases/Controls	Cases/Controls					Cases/Controls	Cases/Controls					Cases/Controls	Cases/Controls					Cases/Controls	Cases/Controls
Known POAG SNPs
rs1192415	1	92077097	CDC7-TGFBR3	Li Z et al. Hum Mol Genet.2015	G	A	0.17/0.19	297/147	0.93	(0.64-1.35)	0.687	1	0.14/0.14	366/329	1	(0.73-1.37)	0.986	1	0.22/0.19	195/585	1.18	(0.89-1.56)	0.258	1	0.17/0.17	858/1061	1.05	(0.88-1.26)	0.581	0	0.3921
rs4656461	1	165687205	TMCO1	Burdon KP et al. Nat Genet. 2011	G	A	0.26/0.27	297/147	0.96	(0.69-1.35)	0.833	1	0.27/0.26	366/329	1.12	(0.88-1.43)	0.353	1	0.21/0.23	450/1350	0.9	(0.75-1.09)	0.29	1	0.24/0.24	1113/1826	0.98	(0.85-1.12)	0.731	0	0.4374
rs4619890	4	7853160	AFAP1	Gharahkhani P et al. Nat Genet. 2014	G	A	0.75/0.69	297/147	1.25	(0.9-1.73)	0.182	1	0.86/0.84	366/329	1.27	(0.93-1.74)	0.13	1	0.82/0.83	450/1350	0.96	(0.79-1.17)	0.69	0.99	0.82/0.82	1113/1826	1.08	(0.93-1.25)	0.302	0	0.4243
rs2745572	6	1548369	FOXC1	Bailey JN et al. Nat Genet. 2015	A	G	0.79/0.74	297/147	1.36	(0.94-1.99)	0.105	0.83	0.8/0.8	366/329	0.96	(0.74-1.26)	0.775	1	0.81/0.83	450/1350	0.9	(0.73-1.1)	0.316	0.93	0.8/0.82	1113/1826	0.98	(0.85-1.14)	0.803	55.1	0.06349
rs11969985	6	1922907	GMDS	Gharahkhani P et al. Nat Genet. 2014	G	A	0.78/0.78	297/147	1	(0.7-1.44)	0.984	0.98	0.74/0.74	366/329	1	(0.78-1.29)	0.987	0.98	0.78/0.77	450/1350	1.1	(0.91-1.31)	0.323	0.99	0.77/0.76	1113/1826	1.05	(0.92-1.21)	0.447	0	0.9717
rs4236601	7	116162729	CAV1-CAV2	Thorleifsson G et al. Nat Genet. 2010	A	G	0.37/0.29	297/147	1.37	(1-1.88)	0.053	0.99	0.35/0.37	366/329	0.92	(0.74-1.15)	0.45	0.99	0.39/0.38	195/585	1.02	(0.81-1.28)	0.883	1	0.37/0.36	858/1061	1.04	(0.9-1.19)	0.635	54.6	0.08523
rs284489	8	105958020	8q22	Wiggs JL et al. PLoS Genet. 2012	G	A	0.59/0.6	297/147	0.92	(0.67-1.26)	0.594	1	0.63/0.66	366/329	0.85	(0.67-1.08)	0.173	0.9	0.65/0.63	450/1350	1.08	(0.92-1.26)	0.366	1	0.63/0.63	1113/1826	0.99	(0.87-1.12)	0.84	19.3	0.2916
rs4977756	9	22068652	CDKN2B-AS1	Burdon KP et al. Nat Genet. 2011	A	G	0.6/0.57	297/147	1.15	(0.86-1.53)	0.346	0.99	0.61/0.58	366/329	1.15	(0.92-1.43)	0.211	1	0.64/0.64	450/1350	0.99	(0.84-1.16)	0.885	1	0.62/0.62	1113/1826	1.06	(0.94-1.19)	0.347	0	0.6581
rs2472493	9	107695848	ABCA1	Gharahkhani P et al. Nat Genet. 2014	G	A	0.45/0.43	297/147	1.08	(0.82-1.44)	0.555	0.87	0.37/0.33	366/329	1.16	(0.93-1.45)	0.187	0.99	0.36/0.34	450/1350	1.09	(0.93-1.28)	0.323	0.95	0.39/0.35	1113/1826	1.11	(0.98-1.25)	0.093	0	0.6584
rs58073046	11	120248493	ARHGEF12	Springelkamp H et al. Hum Mol Genet. 2015	G	A	0.08/0.06	297/147	1.01	(0.5-2.05)	0.971	0.85	0.02/0.01	366/329	1.98	(0.61-6.4)	0.256	0.77	0.03/0.02	195/585	1.44	(0.67-3.1)	0.352	0.97	0.06/0.03	492/732	1.19	(0.71-2)	0.511	75.9	0.01588
rs7137828	12	111932800	ATXN2	Bailey JN et al. Nat Genet. 2015	T	C	0.91/0.92	297/147	0.86	(0.49-1.52)	0.61	0.88	0.99/0.99	366/329	2.83	(0.6-13.4)	0.19	0.51	0.92/0.93	450/1350	0.77	(0.59-1.02)	0.07	0.99	0.94/0.94	1113/1826	0.82	(0.64-1.04)	0.105	0	0.4576
rs10483727	14	61072875	SIX6	Wiggs JL et al. PLoS Genet. 2012	T	C	0.85/0.81	297/147	1.38	(0.88-2.16)	0.16	0.89	0.97/0.96	366/329	1.43	(0.7-2.91)	0.331	0.7	0.89/0.89	450/1350	1.01	(0.79-1.29)	0.939	0.94	0.91/0.9	1113/1826	1.11	(0.9-1.37)	0.321	0	0.7184
rs3785176	16	8896931	PMM2	Chen Y et al. Nat Genet. 2014	C	A	0.15/0.14	297/147	1.11	(0.74-1.67)	0.603	1	0.13/0.12	366/329	1.08	(0.78-1.51)	0.631	1	0.11/0.1	450/1350	1.07	(0.84-1.38)	0.578	0.95	0.13/0.11	1113/1826	1.08	(0.91-1.3)	0.375	0	0.8968
rs9897123	17	10020501	GAS7	Bailey JN et al. Nat Genet. 2015	T	C	0.46/0.44	297/147	0.92	(0.68-1.23)	0.557	0.94	0.49/0.5	366/329	1.01	(0.81-1.26)	0.936	0.99	0.46/0.44	450/1350	1.09	(0.93-1.27)	0.285	0.96	0.47/0.45	1113/1826	1.04	(0.92-1.16)	0.54	0	0.7034
rs35934224	22	19872645	TXNRD2	Bailey JN et al. Nat Genet. 2015	T	C	0.32/0.28	297/147	1.27	(0.88-1.82)	0.196	0.84	0.33/0.32	366/329	1.1	(0.86-1.4)	0.457	0.87	0.28/0.28	450/1350	1	(0.84-1.19)	0.975	0.92	0.31/0.29	1113/1826	1.06	(0.93-1.21)	0.369	0	0.7979
SNPs indentified in Women Health initiative Hoffman TJ et al. Hum Mol Genet 2014
rs542340	11	31409438	DNAJC24-ELP4		G	A	0.02/0.01	127/62	1.36	(0.1-18.9)	0.82	0.57	0.01/0	366/329	2.43	(0.28-20.9)	0.419	0.89	0.03/0.02	195/585	1.3	(0.63-2.69)	0.476	0.94	0.01/0.02	688/976	1.4107	(0.58-3.46)	0.452	0	0.9072
rs555091	11	31532959			TG	T							0.01/0		2.3	(0.26-20.5)	0.454		0.03/0.02	195/585	1.42	(0.69-2.91)	0.337			858/1061	1.5258	(0.65-3.57)	0.33		0.987
rs506227	11	31537439			T	C							0.01/0		2.53	(0.27-23.7)	0.417		0.03/0.02	195/585	1.42	(0.69-2.91)	0.34			858/1061	1.5322	(0.65-3.59)	0.326		0.9813
14:51604618	14	51604618			TG	T	.	.	.	.	.	.	.	.	.	.	.	.	0.01/0.02	255/765	0.66	(0.22-1.99)	0.463	0.72	.	.	.	.	.	.	.
rs192917960	16	5919655	RBFOX1		T	C	.	.	.	.	.	.	.	.	.	.	.	.	0.05/0.03	255/765	1.85	(1.09-3.14)	0.023	0.88	.	.	.	.	.	.	.
SNP: rsID; CHR: chromosome; POS: base pair; Nearest gene (reference NCBI build37) is given as locus label; Reference: first study that find genome-wide significant evidence in a meta-analysis of POAG; A1: effect allele; A2: other allele; EAF, Frequency of allele A1; N: number of cases and controls included in the meta-analysis per variant; OR: odds ratio on POAG based on allele A1; 95% CI, 95% co…
