# Supplementary material for: Genome-wide association study of primary open-angle glaucoma in continental and admixed African populations
Source: Hum Genet. Author manuscript; Available in PMC 2019 Sep 21. (PMC6754628; doi:10.1007/s00439-018-1943-7)
Supplement: 4 [file NIHMS1049407-supplement-4.xlsx]

## Sheet: Supplementary_Table_2
Supplementary Table 2
Results per study from discovery stage
					South Africa (Ncases=297 Ncontrols=147)						Tanzania (Ncases=366; Ncontrols=329)						African American (Ncases=450; Ncontrols=1350)
SNP	CHR	POS	Nearest Gene	A1	EAF Cases	EAF Controls	OR	CI	P-value	R2	EAF Cases	EAF Controls	OR	CI	P-value	R2	EAF Cases	EAF Controls	OR	CI	P-value	R2
rs141186647	7	133634202	EXOC4	A	0.04	0.07	0.41	0.23-0.74	0.003005	0.91	0.05	0.12	0.39	0.25-0.59	1.32e-05	0.99577	0.03	0.06	0.62	0.41-0.96	0.02013	0.99
rs9475699	6	56302054	COL21A1-DST	A	0.12	0.05	1.47	0.90-2.38	0.1229	0.9	0.28	0.18	2	1.48-2.69	4.85e-06	0.92478	0.26	0.2	1.45	1.11-1.92	0.007011	1
rs62023880	15	56770871	MNS1-ZNF280D	A	0.18	0.1	1.11	0.76-1.61	0.5833	0.92	0.34	0.26	1.51	1.21-1.88	0.00082	0.9747	0.33	0.27	1.39	1.18-1.65	8.01e-05	0.95
SNP: rsID; CHR: chromosome; POS: base pair; Nearest gene (reference NCBI build37) is given as locus label;A1: effect allele; EAF, Frequency of allele A1; OR: odds ratio on POAG based on allele A1; 95% CI, 95% confidence interval of the odds ratio; R2: imputation quality
