# Supplementary material for: Genome-wide association study of primary open-angle glaucoma in continental and admixed African populations
Source: Hum Genet. Author manuscript; Available in PMC 2019 Sep 21. (PMC6754628; doi:10.1007/s00439-018-1943-7)
Supplement: 5 [file NIHMS1049407-supplement-5.xlsx]

## Sheet: Blad1
Supplementary Table 3
Haplotype association results
	Variants (chr:pos Hg 19)
COL21A1-DST	6:56297568	6:56297651	6:56297731	6:56297896	6:56298039	6:56298120	6:56298314	6:56298479	6:56298684	6:56298722	6:56298830	6:56298847	6:56298852	6:56298924	6:56299206	6:56299478	6:56299479	6:56299661	6:56300380	6:56300409	6:56301057	6:56301453	6:56301921	6:56302054	6:56302621	6:56302679	6:56302845	6:56303095	6:56303627	6:56303666	6:56303963	6:56304126	6:56304291	6:56305131	6:56305145	6:56305265	6:56305330	6:56305340	6:56305341	6:56305374	6:56305457	6:56305484	6:56305612	6:56305880	6:56305925	6:56306147	6:56306281	6:56307237	6:56307243
Haplotype1	G	G	C	C	C	G	C	C	T	G	G	G	G	C	C	A	G	T	T	A	A	T	G	G	C	G	C	G	A	A	A	G	G	T	C	A	G	G	C	G	G	G	G	G	C	G	C	T	A
Haplotype2	G	G	C	C	C	G	C	T	C	A	A	G	G	T	C	A	G	T	T	A	C	T	G	A	T	G	C	G	A	A	A	G	G	T	C	G	G	G	C	T	G	G	G	G	C	G	C	C	A
Haplotype3	A	G	C	T	G	G	C	C	T	G	G	G	G	C	C	A	G	T	T	A	A	T	G	G	C	G	C	G	A	A	A	G	G	T	C	G	G	G	C	G	G	G	G	G	C	G	C	C	A
Haplotype4	G	G	C	C	C	G	C	C	T	G	G	G	G	C	C	A	G	T	T	A	A	T	G	G	C	G	C	G	A	A	A	G	G	T	C	A	G	G	C	G	G	G	G	G	C	G	C	T	A
Haplotype5	G	C	T	T	G	G	T	T	C	A	G	A	C	T	T	A	G	T	C	G	A	G	A	G	T	A	C	T	T	G	G	T	A	C	T	G	T	A	T	G	C	G	A	G	G	C	T	C	A
Haplotype6	G	G	C	T	G	C	C	T	C	A	G	G	G	T	C	T	T	C	C	A	A	G	G	G	T	G	A	T	T	G	G	T	A	C	T	G	T	A	T	G	C	G	A	C	G	C	T	C	T
Haplotype7	G	G	C	C	C	G	C	T	C	A	G	G	G	T	C	A	G	T	T	A	C	T	G	A	T	G	C	G	A	A	A	G	G	T	C	G	G	G	C	G	G	T	G	G	C	G	C	C	A
Haplotype8	G	G	C	C	C	G	C	C	T	G	G	G	G	C	C	A	G	T	T	A	A	T	G	G	C	G	C	G	A	A	A	G	G	T	C	A	G	G	C	G	G	G	G	G	C	G	C	T	A
Haplotype9	G	G	C	C	C	G	C	C	T	G	G	G	G	C	C	A	G	T	T	A	A	T	G	G	C	G	C	G	A	A	A	G	G	T	C	G	G	G	C	G	G	G	G	G	C	G	C	C	A
Haplotype10	G	G	C	C	G	G	C	T	C	A	G	G	G	T	C	A	G	T	C	A	A	G	G	G	T	G	C	T	T	G	G	T	A	C	T	G	T	A	T	G	C	G	A	G	G	C	T	C	A
Haplotype11	G	G	C	C	C	G	C	C	T	A	G	G	G	C	C	A	G	T	T	A	A	T	G	G	C	G	C	G	A	A	A	G	G	T	C	G	G	G	C	G	G	G	G	G	C	G	C	T	A
Haplotype12	G	G	C	C	C	G	C	T	T	A	G	G	G	T	C	A	G	T	T	A	A	T	G	G	C	G	C	G	A	A	A	G	G	T	C	G	G	G	C	G	G	G	G	G	C	G	C	C	A
Haplotype13	G	G	C	C	C	G	C	T	C	A	G	G	G	T	C	A	G	T	T	A	C	T	G	G	T	G	C	G	A	A	A	G	G	T	C	G	G	G	C	G	G	G	G	G	C	G	C	C	A
Haplotype14	G	G	C	C	C	G	C	T	C	A	G	G	G	T	C	T	T	C	C	A	A	G	G	G	T	G	A	T	T	G	G	T	A	C	T	G	T	A	T	G	C	G	A	C	G	C	T	C	T
Haplotype15	G	C	T	T	G	G	T	T	C	A	G	A	C	T	T	A	G	T	C	G	A	G	A	G	T	A	C	T	T	G	G	T	A	C	T	G	T	A	T	G	C	G	A	G	G	C	T	C	A
	Variants (chr:pos Hg 19)
EXOC4	7:133622916	7:133623216	7:133623791	7:133624271	7:133624445	7:133625092	7:133625504	7:133625831	7:133626334	7:133626409	7:133626662	7:133627078	7:133627436	7:133627499	7:133627654	7:133628547	7:133628578	7:133628668	7:133628701	7:133629138	7:133630418	7:133630463	7:133630596	7:133630693	7:133630961	7:133631002	7:133631089	7:133631142	7:133631937	7:133632286	7:133632324	7:133632339	7:133633133	7:133633152	7:133633228	7:133633345	7:133633518	7:133634202	7:133634908	7:133635618	7:133635832	7:133635846	7:133635874	7:133636174	7:133636302	7:133636888	7:133637381	7:133637904	7:133638308
Haplotype1	G	A	G	T	G	T	G	A	G	C	A	G	C	A	T	A	C	G	A	G	G	T	C	A	C	T	C	A	G	G	T	C	A	G	C	C	T	G	T	A	C	G	C	T	G	C	C	G	G
Haplotype2	G	C	C	C	A	T	A	A	G	C	G	G	C	G	T	G	C	A	G	A	A	C	T	G	T	C	G	C	G	A	C	C	G	A	T	T	G	G	C	T	C	A	T	A	A	T	C	A	G
Haplotype3	G	A	G	T	G	T	G	A	G	C	A	G	C	A	T	A	C	G	A	G	G	T	C	A	C	T	C	A	G	G	T	C	A	G	C	C	T	G	T	A	C	G	C	T	G	C	C	G	G
Haplotype4	G	C	C	C	A	T	A	A	G	C	G	G	C	G	T	G	C	A	G	A	A	C	T	G	T	C	G	C	G	A	C	C	G	A	T	T	G	G	C	T	C	A	T	A	A	T	C	A	G
Haplotype5	G	C	C	C	A	T	A	A	G	C	G	G	C	G	T	G	C	A	G	A	A	C	T	G	T	C	G	C	G	A	C	C	G	A	T	T	G	G	C	T	C	A	T	A	A	T	C	A	G
Haplotype6	G	C	C	C	A	T	A	G	G	C	G	G	C	G	T	G	C	A	G	A	A	C	T	G	T	C	G	C	G	A	C	C	G	A	T	T	G	G	C	T	C	A	T	A	A	T	C	A	G
Haplotype7	G	C	C	C	A	T	A	A	G	C	G	G	C	G	T	G	C	A	G	A	A	C	T	G	T	C	G	C	G	A	C	C	G	A	T	T	G	G	C	T	C	A	T	A	A	T	C	A	G
Haplotype8	G	C	C	C	A	T	A	A	G	C	G	G	C	G	T	G	C	A	G	A	A	C	T	G	T	C	G	C	G	A	C	C	G	A	T	T	G	G	C	T	C	A	T	A	A	T	C	A	G
Haplotype9	G	C	C	C	A	T	A	A	G	C	G	G	C	G	T	G	C	A	G	A	A	C	T	G	T	C	G	C	G	A	C	C	G	A	T	T	G	G	C	T	C	A	T	A	A	T	C	A	G
Haplotype10	G	C	C	C	A	T	A	A	G	C	G	G	C	G	T	A	C	G	A	G	G	T	T	A	C	T	C	A	G	G	T	C	A	G	C	C	T	G	T	T	C	G	C	T	G	C	C	G	G
Haplotype11	G	C	C	C	A	T	A	A	G	C	G	G	C	G	T	A	C	G	A	G	G	T	T	A	C	T	C	A	G	G	T	C	A	G	C	C	T	G	T	T	C	G	C	T	G	C	C	G	G
Haplotype12	G	C	C	C	A	C	A	A	G	G	G	G	C	A	T	A	T	G	A	G	G	T	T	A	C	C	C	A	C	G	T	C	A	G	C	C	T	A	T	T	C	G	C	A	G	C	C	G	G
Haplotype13	G	C	C	C	A	T	A	A	G	C	G	G	C	G	T	G	C	A	G	A	A	C	T	G	T	C	G	C	G	A	C	C	G	A	T	T	G	G	C	T	C	A	T	A	A	T	C	A	G
Haplotype14	G	C	C	C	A	T	A	G	G	C	G	G	C	G	T	G	C	A	G	A	A	C	T	G	T	C	G	C	G	A	C	C	G	A	T	T	G	G	C	T	C	A	T	A	A	T	C	A	G
Haplotype15	G	C	C	C	A	T	A	A	G	C	G	G	C	G	T	G	C	A	G	A	A	C	T	G	T	C	G	C	G	A	C	C	G	A	T	T	G	G	C	T	C	A	T	A	A	T	C	A	G
Haplotype16	G	C	C	C	A	T	A	A	G	C	G	G	C	G	T	G	C	A	G	A	A	C	T	G	T	C	G	C	G	A	C	C	G	A	T	T	G	G	C	T	C	A	T	A	A	T	C	A	G
Haplotype17	G	C	G	T	G	T	G	A	T	C	A	G	C	A	T	A	C	G	A	G	G	T	C	A	C	T	C	A	G	G	T	T	A	G	C	C	T	G	T	A	C	G	C	T	G	C	C	G	G
Haplotype18	G	C	C	C	A	T	A	A	G	C	G	A	T	G	A	G	C	A	A	A	A	T	T	G	T	C	G	C	G	A	C	C	G	G	T	T	G	G	C	T	T	A	C	A	A	C	T	A	A
Haplotype19	G	A	G	T	G	T	G	A	G	C	A	G	C	A	T	A	C	G	A	G	G	T	C	A	C	T	C	A	G	G	T	T	A	G	C	C	T	G	T	A	C	G	C	T	G	C	C	G	G
Haplotype20	G	A	G	T	G	T	G	A	G	C	A	G	C	A	T	A	C	G	A	G	G	T	C	A	C	T	C	A	G	G	T	T	A	G	C	C	T	G	T	A	C	G	C	T	G	C	C	G	G
	Variants (chr:pos Hg 19)
MNS1-ZNF280D	15:56766195	15:56766472	15:56766940	15:56767126	15:56767463	15:56767623	15:56767840	15:56767957	15:56768020	15:56768270	15:56768958	15:56768964	15:56769182	15:56769657	15:56769847	15:56770191	15:56770433	15:56770871	15:56770898	15:56771011	15:56771245	15:56771813	15:56771857	15:56772067	15:56772221	15:56772631	15:56772820	15:56773142	15:56773368	15:56774018	15:56774124	15:56774544	15:56774620	15:56774642	15:56774662	15:56774721	15:56774803	15:56774898	15:56775002	15:56775234	15:56775236	15:56775385	15:56775941	15:56776095	15:56776097	15:56776270	15:56776286	15:56776294	15:56776479
Haplotype1	G	G	T	T	T	C	G	T	T	C	T	G	A	T	C	C	G	C	A	C	T	G	A	G	G	G	A	A	C	C	C	T	A	G	C	T	T	A	T	A	A	G	C	A	G	T	C	C	C
Haplotype2	G	G	T	A	T	C	G	T	T	C	T	G	A	T	C	T	G	A	A	C	C	G	A	G	G	G	A	A	C	A	C	T	G	G	C	T	C	A	T	A	A	A	C	A	G	T	C	T	C
Haplotype3	G	G	T	A	T	C	G	T	T	C	T	G	A	T	C	C	G	C	A	C	C	G	A	G	G	G	A	A	C	C	C	T	A	G	C	T	C	A	T	A	A	G	C	A	G	T	C	C	C
Haplotype4	G	G	T	A	T	C	G	T	T	C	T	G	A	T	C	T	G	A	A	C	C	G	A	G	G	G	A	A	C	A	T	T	G	G	T	T	C	A	T	A	A	A	T	A	G	T	C	C	C
Haplotype5	G	T	T	A	C	G	C	T	T	G	T	G	T	T	T	C	G	C	C	G	C	A	G	G	A	G	G	A	T	A	C	G	A	T	C	T	C	A	C	A	C	A	C	G	A	A	C	C	T
Haplotype6	G	G	T	A	T	C	G	T	T	C	T	G	A	T	C	C	G	C	A	C	C	G	A	G	G	G	A	G	C	A	C	T	A	G	C	G	C	G	T	G	A	A	C	A	G	T	C	C	C
Haplotype7	G	G	T	A	T	C	G	T	T	C	T	G	A	T	C	T	G	A	A	C	C	G	A	G	G	G	A	A	C	A	T	T	G	G	T	T	C	A	T	A	A	A	C	A	G	T	C	C	C
Haplotype8	A	G	T	A	T	C	G	A	T	C	C	A	A	T	C	C	G	C	A	G	C	G	A	G	G	A	A	A	C	A	C	G	A	G	C	G	C	G	T	A	A	A	C	A	G	T	T	C	C
Haplotype9	G	G	T	A	T	C	G	T	A	C	T	G	A	G	C	C	C	C	A	C	C	G	A	A	G	G	A	A	C	A	C	T	A	G	C	G	C	G	T	A	A	A	C	A	G	T	C	C	C
Haplotype10	G	G	C	A	T	C	G	T	T	C	T	G	A	T	C	C	G	C	A	C	C	G	A	G	G	G	A	A	C	A	C	G	A	G	C	T	C	A	T	A	A	A	C	A	G	T	C	C	C
Haplotype11	G	G	T	A	T	C	G	T	T	C	T	G	A	T	C	C	G	C	A	C	C	G	A	G	G	G	A	A	C	A	C	T	A	G	C	T	C	A	T	A	A	A	C	A	G	T	C	C	C
Haplotype12	G	G	T	A	T	C	G	T	T	C	T	G	A	T	C	C	G	C	A	C	C	G	A	G	G	G	A	A	C	A	C	T	A	G	C	G	C	G	T	G	A	A	C	A	G	T	C	C	C
Haplotype13	G	G	T	A	T	C	G	T	T	C	T	G	A	T	C	C	G	C	A	C	T	G	A	G	G	G	A	A	C	C	C	T	A	G	C	T	T	A	T	A	A	G	C	A	G	T	C	C	C
Haplotype14	G	G	T	A	T	C	G	T	T	C	T	G	A	T	C	C	G	C	A	C	T	G	A	G	G	G	A	A	C	C	C	T	A	G	C	T	C	A	T	A	A	G	C	A	G	T	C	C	C
Haplotype15	G	G	T	A	T	G	G	T	T	C	T	G	A	T	C	C	G	C	C	G	C	G	G	G	G	G	A	G	C	A	C	T	A	G	C	T	C	A	C	A	C	A	C	G	G	T	C	C	C
Haplotype16	G	G	T	A	T	G	G	A	T	C	T	G	A	T	C	C	G	C	C	G	C	G	G	G	G	G	A	A	C	A	C	T	A	G	C	T	C	A	C	A	C	A	C	G	G	T	C	C	C
Haplotype17	G	G	T	A	T	C	G	T	T	C	T	G	A	T	C	C	G	A	A	C	C	G	A	G	G	G	A	A	C	A	C	T	G	G	C	T	C	A	T	A	A	G	C	A	G	T	C	C	C
[truncated: 77 more columns]

## Sheet: Blad2
Block	Haplotype	Freq.	Case, Control Ratio Counts	Case,Control Frequencies	Chi Square	P Value
Block 16
GGCCCGCCTGGGGCCAGTTAATGGCGCGAAAGGTCAGGCGGGGGCGCTACATAGGCCCGCGACTATCCCGTAGT	0.18	355.6 : 1737.3, 656.8 : 2758.1	0.170, 0.192	4.35	0.037
GGCCCGCTCAAGGTCAGTTACTGATGCGAAAGGTCGGGCTGGGGCGCCACGTGGGCTCGTGCTCACCTCGTAGT	0.12	290.8 : 1802.1, 386.6 : 3028.3	0.139, 0.113	7.971	0.0048
AGCTGGCCTGGGGCCAGTTAATGGCGCGAAAGGTCGGGCGGGGGCGCCACATAGGCCCTCGACCACCTCATAGC	0.09	208.0 : 1884.9, 298.0 : 3116.9	0.099, 0.087	2.284	0.1307
GGCCCGCCTGGGGCCAGTTAATGGCGCGAAAGGTCAGGCGGGGGCGCTACATAGGCCCGCGACTATCTCGTGGT	0.081	158.3 : 1934.6, 299.1 : 3115.8	0.076, 0.088	2.423	0.1196
GCTTGGTTCAGACTTAGTCGAGAGTACTTGGTACTGTATGCGAGGCTCATATAGCTCTGCTCTCACCTGGCAAT	0.078	154.0 : 1938.9, 282.7 : 3132.2	0.074, 0.083	1.504	0.2201
GGCTGCCTCAGGGTCTTCCAAGGGTGATTGGTACTGTATGCGACGCTCTTATATGCCCGCGCTCGCTTCGTAGT	0.062	125.8 : 1967.1, 220.8 : 3194.1	0.060, 0.065	0.456	0.4993
GGCCCGCTCAGGGTCAGTTACTGATGCGAAAGGTCGGGCGGTGGCGCCACACGGGCCCGCGCTCACCTCGTAGT	0.061	148.3 : 1944.6, 193.6 : 3221.3	0.071, 0.057	4.47	0.0345
GGCCCGCCTGGGGCCAGTTAATGGCGCGAAAGGTCAGGCGGGGGCGCTACATAGGCCCGCGACTATCTCGTAGT	0.056	122.8 : 1970.1, 192.6 : 3222.4	0.059, 0.056	0.126	0.7228
GGCCCGCCTGGGGCCAGTTAATGGCGCGAAAGGTCGGGCGGGGGCGCCACATAGGCCCGCGACCACCTCGTAGT	0.036	67.1 : 2025.9, 135.7 : 3279.2	0.032, 0.040	2.162	0.1414
GGCCGGCTCAGGGTCAGTCAAGGGTGCTTGGTACTGTATGCGAGGCTCATATAGGCCCGCGCTCACTTCGTAGT	0.035	64.0 : 2028.9, 134.3 : 3280.6	0.031, 0.039	2.864	0.0906
GGCCCGCCTAGGGCCAGTTAATGGCGCGAAAGGTCGGGCGGGGGCGCTACATAGGCCCGCGACCATCTCGTAGT	0.033	70.0 : 2022.9, 113.7 : 3301.2	0.033, 0.033	0.001	0.9772
GGCCCGCTTAGGGTCAGTTAATGGCGCGAAAGGTCGGGCGGGGGCGCCACATAGGCCCGCGCTCACTTCGTAGT	0.031	68.0 : 2024.9, 108.6 : 3306.3	0.032, 0.032	0.02	0.887
GGCCCGCTCAGGGTCAGTTACTGGTGCGAAAGGTCGGGCGGGGGCGCCATATGGGCCCGCGCTCACTTCGTAGT	0.018	35.5 : 2057.4, 65.8 : 3349.1	0.017, 0.019	0.374	0.5408
GGCCCGCTCAGGGTCTTCCAAGGGTGATTGGTACTGTATGCGACGCTCTTATATGCCCGCGCTCGCTTCGTAGT	0.017	39.2 : 2053.7, 56.2 : 3358.7	0.019, 0.016	0.395	0.5299
GCTTGGTTCAGACTTAGTCGAGAGTACTTGGTACTGTATGCGAGGCTCATATAGCTCCGCGACCACCTGGTAGT	0.012	28.0 : 2064.9, 37.0 : 3377.9	0.013, 0.011	0.723	0.3953

## Sheet: Blad3
6:56297568	56297568
6:56297651	56297651
6:56297731	56297731
6:56297896	56297896
6:56298039	56298039
6:56298120	56298120
6:56298314	56298314
6:56298479	56298479
6:56298684	56298684
6:56298722	56298722
6:56298830	56298830
6:56298847	56298847
6:56298852	56298852
6:56298924	56298924
6:56299206	56299206
6:56299478	56299478
6:56299479	56299479
6:56299661	56299661
6:56300380	56300380
6:56300409	56300409
6:56301057	56301057
6:56301453	56301453
6:56301921	56301921
6:56302054	56302054
6:56302621	56302621
6:56302679	56302679
6:56302845	56302845
6:56303095	56303095
6:56303627	56303627
6:56303666	56303666
6:56303963	56303963
6:56304126	56304126
6:56304291	56304291
6:56305131	56305131
6:56305145	56305145
6:56305265	56305265
6:56305330	56305330
6:56305340	56305340
6:56305341	56305341
6:56305374	56305374
6:56305457	56305457
6:56305484	56305484
6:56305612	56305612
6:56305880	56305880
6:56305925	56305925
6:56306147	56306147
6:56306281	56306281
6:56307237	56307237
6:56307243	56307243
6:56308138	56308138
6:56308147	56308147
6:56308187	56308187
6:56308191	56308191
6:56308904	56308904
6:56308905	56308905
6:56309867	56309867
6:56310228	56310228
6:56310767	56310767
6:56310770	56310770
6:56310804	56310804
6:56311008	56311008
6:56311121	56311121
6:56311512	56311512
6:56311883	56311883
6:56312543	56312543
6:56312818	56312818
6:56312856	56312856
6:56312929	56312929
6:56313082	56313082
6:56313577	56313577
6:56315269	56315269
6:56315363	56315363
6:56315613	56315613
6:56315830	56315830
