# Supplementary material for: Genome-wide association study of primary open-angle glaucoma in continental and admixed African populations
Source: Hum Genet. Author manuscript; Available in PMC 2019 Sep 21. (PMC6754628; doi:10.1007/s00439-018-1943-7)
Supplement: 6 [file NIHMS1049407-supplement-6.xlsx]

## Sheet: Supplementary_Table_3
Supplementary Table 4
Results discovery, replication and meta-analysis discovery+replication
					Discovery GIGA BioMe meta-analysis				Replication set 1 South London Glaucoma cohort				Replication set 2 Eyes of Africa African American				Replication set 3 Eyes of Africa Ghana				Replicationset 4 Eyes of Africa Nigeria				Replication set 5 Eyes of Africa South Africa				Replication set 6 ADAGES African American				Meta-analysis Discovery and Replication 1.2.3.4.5
SNP	CHR	POS	Nearest Gene	A1	EAF	OR	95% CI	P-value	EAF	OR	95% CI	P-value	EAF	OR	95% CI	P-value	EAF	OR	95% CI	P-value	EAF	OR	95% CI	P-value	EAF	OR	95% CI	P-value	EAF	OR	95% CI	P-value	EAF Case	EAF Controls	Ncases	Ncontrols	Fixed-effect meta-analysis			Random-effect meta-analysis			I2	Phet
					Cases/Controls				Cases/Controls				Cases/Controls				Cases/Controls				Cases/Controls				Cases/Controls				Cases/Controls								OR-fe	95% CI-fe	P-value-fe	OR-re	95% CI-re	P-value-re-H&E
rs9475699	6	56302054	COL21A1-DST	A	0.23/0.18	1.65	1.37-1.99	1.25e-07	0.24/0.27	0.83	0.63-1.1	0.206	0.18/0.21	0.84	0.69-1.03	0.09	0.25/0.21	1.19	1.02-1.41	0.032	0.22/0.23	0.97	0.77-1.22	0.781	0.19/0.22	0.86	0.62-1.18	0.34					0.220763	0.20704	3556	3399	1.09877	1.01-1.2	0.0335868	1.03583	0.82-1.31	3.48506e-06	85.0634	3.02855e-06
rs2041997	7	133306618	EXOC4	G	0.06/0.09	0.54	0.42-0.68	3.71e-07	0.08/0.08	1.06	0.69-1.63	0.7965	0.06/0.07	0.95	0.7-1.3	0.766	0.09/0.09	1.01	0.8-1.28	0.926	0.08/0.08	1.05	0.74-1.48	0.783	.	.	.	.	0.07/0.07	1.02015	0.98-1.06	0.3449	0.0741171	0.0769615	5473	6100	1.00196	0.96-1.04	0.922381	0.90681	0.73-1.12	0.00118339	81.4665	5.76035e-05
rs141473297	7	133628578	EXOC4	T	0.04/0.07	0.5	0.38-0.65	4.14e-07	0.05/0.06	0.88	0.54-1.46	0.6254	0.04/0.04	0.89	0.6-1.33	0.581	0.04/0.04	1.02	0.73-1.42	0.925	0.05/0.04	1.25	0.78-2	0.364	0.08/0.06	1.31	0.8-2.15	0.285	0.04/0.04	0.965895	0.92-1.02	0.1984	0.0434181	0.0510929	5701	6369	0.948647	0.90-1.0	0.0389136	0.908639	0.72-1.15	0.000433618	76.5001	0.000272065
rs116593707	7	133631937	EXOC4	C	0.04/0.07	0.49	0.37-0.63	7.44e-08	0.05/0.06	0.88	0.54-1.46	0.6254	0.04/0.04	0.89	0.6-1.33	0.581	0.04/0.04	1.02	0.73-1.42	0.925	0.05/0.04	1.25	0.78-2	0.364	0.08/0.06	1.32	0.8-2.16	0.277	0.04/0.04	0.966736	0.92-1.02	0.2101	0.0436871	0.0515673	5701	6369	0.947634	0.90-1.0	0.035138	0.906108	0.71-1.16	0.00010366	79.0504	7.11551e-05
rs141186647	7	133634202	EXOC4	A	0.04/0.07	0.48	0.37-0.62	3.75e-08	0.05/0.06	0.88	0.54-1.46	0.6254	0.04/0.04	0.89	0.6-1.33	0.581	0.04/0.04	1.02	0.73-1.42	0.925	0.05/0.04	1.25	0.78-2	0.364	0.08/0.06	1.31	0.8-2.16	0.284	0.04/0.04	0.967297	0.92-1.02	0.2181	0.0438184	0.0517977	5701	6369	0.947306	0.90-1.0	0.0339746	0.904754	0.71-1.16	5.91034e-05	79.8638	4.29582e-05
rs115829641	7	133639792	EXOC4	C	0.04/0.07	0.48	0.37-0.63	4.27e-08	0.05/0.06	0.88	0.54-1.46	0.6254	0.04/0.04	0.89	0.6-1.33	0.581	0.04/0.04	1.02	0.73-1.42	0.925	0.05/0.04	1.25	0.78-2	0.364	0.08/0.06	1.31	0.79-2.15	0.29	0.04/0.04	0.968555	0.92-1.02	0.2368	0.043938	0.0517865	5701	6369	0.948423	0.90-1.0	0.0380438	0.905111	0.71-1.16	6.90368e-05	79.7433	4.64182e-05
rs73440877	7	133644435	EXOC4	G	0.06/0.08	0.56	0.45-0.71	9.93e-07	0.07/0.08	0.9	0.59-1.37	0.6213	0.05/0.05	1.03	0.72-1.48	0.879	0.05/0.05	0.97	0.71-1.31	0.841	0.07/0.06	1.17	0.79-1.74	0.432	0.11/0.09	1.23	0.81-1.87	0.325	0.06/0.06	0.980277	0.94-1.03	0.4003	0.0596445	0.0648893	5701	6369	0.964825	0.92-1.01	0.109747	0.929554	0.76-1.13	0.00170989	74.9658	0.000529557
rs147860004	7	133649159	EXOC4	A	0.04/0.07	0.48	0.37-0.63	3.75e-08	0.05/0.06	0.91	0.55-1.49	0.6956	0.04/0.04	0.89	0.6-1.33	0.581	0.04/0.04	1.02	0.73-1.42	0.925	0.05/0.04	1.25	0.78-2	0.364	0.08/0.06	1.35	0.83-2.22	0.227	0.04/0.04	0.970843	0.92-1.02	0.2726	0.0443066	0.051838	5701	6369	0.950898	0.90-1.0	0.0482988	0.912235	0.71-1.17	6.7171e-05	80.2029	3.43545e-05
rs79198429	7	133661171	EXOC4	C	0.04/0.07	0.48	0.37-0.63	5.9e-08	0.05/0.06	0.91	0.55-1.49	0.6956	0.04/0.04	0.89	0.6-1.33	0.581	0.04/0.04	1.02	0.73-1.42	0.925	0.05/0.04	1.25	0.78-2	0.364	0.08/0.06	1.35	0.83-2.22	0.227	0.04/0.04	0.974023	0.92-1.03	0.3274	0.044297	0.0514932	5701	6369	0.954378	0.91-1.0	0.0662202	0.913435	0.71-1.17	0.000115159	79.8177	4.42552e-05
rs5000040	7	133664237	EXOC4	T	0.04/0.07	0.48	0.37-0.63	6.41e-08	0.05/0.05	0.93	0.56-1.53	0.7662	0.04/0.04	0.89	0.6-1.33	0.581	0.04/0.04	1.02	0.73-1.42	0.925	0.05/0.04	1.25	0.78-2	0.364	0.08/0.06	1.35	0.83-2.22	0.227	0.04/0.04	0.9749	0.92-1.03	0.3435	0.0442868	0.0513583	5701	6369	0.955569	0.91-1.0	0.0734689	0.91607	0.71-1.17	0.000134322	79.7225	4.70394e-05
rs151104518	7	133666618	EXOC4	T	0.04/0.07	0.48	0.37-0.63	6.96e-08	0.05/0.05	0.98	0.59-1.61	0.9266	0.04/0.04	0.88	0.59-1.31	0.521	0.04/0.04	1.01	0.72-1.43	0.933	0.05/0.04	1.22	0.76-1.96	0.407	0.08/0.06	1.35	0.83-2.22	0.227	0.04/0.04	0.975671	0.93-1.03	0.358	0.0441331	0.051131	5701	6369	0.956394	0.91-1.01	0.0789368	0.917017	0.72-1.18	0.000153541	79.5792	5.15054e-05
rs79409393	7	133679335	EXOC4	C	0.04/0.07	0.5	0.38-0.65	2.49e-07	0.06/0.05	1	0.61-1.65	0.9864	0.04/0.04	0.86	0.58-1.28	0.454	0.05/0.04	1.1	0.79-1.53	0.569	0.05/0.04	1.2	0.74-1.93	0.462	0.08/0.06	1.35	0.82-2.23	0.235	0.04/0.04	0.980267	0.93-1.03	0.4519	0.0450814	0.0509649	5701	6369	0.963336	0.92-1.01	0.136605	0.929997	0.73-1.18	0.000508097	78.4038	0.000103241
rs10429204	7	133682202	EXOC4	G	0.05/0.08	0.54	0.43-0.69	5.52e-07	0.07/0.09	0.78	0.51-1.19	0.2423	0.06/0.06	0.93	0.67-1.29	0.671	0.07/0.07	1.02	0.78-1.33	0.88	0.07/0.07	1.04	0.71-1.5	0.855	0.1/0.08	1.34	0.85-2.1	0.209	0.07/0.07	0.977771	0.94-1.02	0.3028	0.0649079	0.0720876	5701	6369	0.962518	0.92-1.0	0.0651944	0.900478	0.74-1.1	0.000714058	76.8412	0.000231589
rs34608222	7	133682285	EXOC4	T	0.04/0.07	0.5	0.38-0.65	2.54e-07	0.06/0.05	1	0.61-1.65	0.9864	0.04/0.04	0.86	0.58-1.28	0.463	0.05/0.04	1.18	0.85-1.64	0.314	0.05/0.04	1.2	0.74-1.93	0.462	0.08/0.07	1.28	0.79-2.06	0.319	0.04/0.04	0.980924	0.93-1.03	0.4664	0.0453563	0.0509489	5701	6369	0.965318	0.92-1.01	0.158871	0.936316	0.74-1.19	0.000480794	78.7096	8.68382e-05
rs115593685	7	133689471	EXOC4	T	0.04/0.07	0.5	0.38-0.65	1.5e-07	0.06/0.05	1.05	0.64-1.72	0.8479	0.04/0.04	0.95	0.65-1.39	0.782	0.05/0.04	1.11	0.8-1.53	0.534	0.05/0.04	1.17	0.73-1.89	0.512	0.08/0.07	1.26	0.78-2.04	0.339	0.04/0.05	0.976393	0.93-1.03	0.3609	0.0463031	0.0523558	5701	6369	0.961057	0.92-1.01	0.108668	0.937695	0.74-1.19	0.000409743	78.3375	0.000107113
rs115404883	7	133696197	EXOC4	A	0.04/0.07	0.49	0.38-0.64	1.21e-07	0.06/0.05	1.05	0.64-1.72	0.8479	0.04/0.04	0.93	0.63-1.37	0.717	0.05/0.04	1.11	0.8-1.53	0.534	0.05/0.04	1.17	0.73-1.89	0.517	0.08/0.07	1.27	0.78-2.05	0.33	0.04/0.05	0.977693	0.93-1.03	0.3859	0.0462451	0.0523434	5701	6369	0.962005	0.92-1.01	0.116153	0.935498	0.74-1.19	0.000354782	78.7172	8.64628e-05
rs114360002	7	133696778	EXOC4	G	0.05/0.09	0.54	0.42-0.68	2.21e-07	0.07/0.09	0.81	0.53-1.23	0.3177	0.06/0.06	0.99	0.72-1.36	0.952	0.07/0.07	0.98	0.75-1.27	0.883	0.07/0.07	1.03	0.71-1.49	0.896	0.1/0.08	1.32	0.84-2.08	0.226	0.07/0.07	0.975807	0.94-1.02	0.2568	0.0658465	0.0735043	5701	6369	0.96043	0.92-1.0	0.0489977	0.901571	0.74-1.1	0.000376323	77.5701	0.000161283
rs116119687	7	133697499	EXOC4	C	0.05/0.09	0.54	0.42-0.68	2.09e-07	0.07/0.09	0.81	0.53-1.23	0.3177	0.06/0.06	0.99	0.72-1.36	0.952	0.07/0.07	0.98	0.75-1.27	0.883	0.07/0.07	1.03	0.71-1.49	0.896	0.1/0.08	1.32	0.84-2.08	0.226	0.07/0.07	0.975905	0.94-1.02	0.2585	0.0658572	0.0735189	5701	6369	0.960471	0.92-1.0	0.0491391	0.901452	0.74-1.1	0.000355787	77.6832	0.000152134
rs114777486	7	133697785	EXOC4	G	0.04/0.07	0.49	0.38-0.64	1.13e-07	0.06/0.05	1.05	0.64-1.72	0.8479	0.04/0.04	0.93	0.63-1.37	0.717	0.05/0.04	1.11	0.8-1.53	0.534	0.05/0.04	1.17	0.73-1.89	0.517	0.08/0.07	1.27	0.78-2.05	0.33	0.04/0.05	0.977976	0.93-1.03	0.3916	0.0462636	0.0523571	5701	6369	0.962219	0.92-1.01	0.117879	0.935361	0.74-1.19	0.000333988	78.8468	8.02152e-05
rs75078979	15	56770191	MNS1-ZNF280D	T	0.3/0.25	1.39	1.22-1.59	6.98e-07	0.29/0.25	1.18	0.89-1.57	0.2598	0.25/0.26	0.95	0.79-1.14	0.592	0.26/0.25	1.06	0.9-1.23	0.499	0.26/0.26	1	0.8-1.25	0.982	0.24/0.25	0.95	0.71-1.28	0.75	0.25/0.23	1.00795	0.98-1.03	0.5244	0.262834	0.244764	5701	6369	1.01891	1.0-1.04	0.113814	1.0739	0.96-1.2	0.000872248	75.6312	0.00040114
rs62023880	15	56770871	MNS1-ZNF280D	A	0.31/0.26	1.39	1.22-1.58	5.12e-07	0.32/0.26	1.32	0.99-1.74	0.0558	0.27/0.28	0.95	0.8-1.14	0.595	0.29/0.29	1	0.86-1.17	0.964	0.28/0.28	1.01	0.82-1.26	0.903	0.25/0.25	0.98	0.73-1.32	0.911	0.27/0.25	1.02052	1-1.05	0.09483	0.284638	0.262411	5701	6369	1.03021	1.01-1.05	0.0100883	1.08415	0.97-1.21	0.000116667	76.3107	0.000296869
SNP: rsID; CHR: chromosome; POS: base pair; Nearest gene (reference NCBI build37) is given as locus label;A1: effect allele; EAF, Frequency of allele A1; OR: odds ratio on POAG based on allele A1; 95% CI, 95% confidence interval of the odds ratio; fe: fixed effect meta-analysis; re: random effect meta-analysis; H&E: Han & Eskin random effect P-value; I2: I square statistic for heterogeneity ;PHet…
